# Supplementary material for: Factors Governing the Erythropoietic Response to Intravenous Iron Infusion in Patients with Chronic Kidney Disease: A Retrospective Cohort Study
Source: Biomedicines. 2023 Aug 29;11(9):2417. doi: 10.3390/biomedicines11092417 (PMC10525177; doi:10.3390/biomedicines11092417)
Supplement: Supplementary file 1 [file biomedicines-11-02417-s001.zip]

Archive with 1 entries (1 files):
- biomedicines-2543548-supplementary.pdf
